# Supplementary material for: Synthesis, Characterization, DFT Studies of Novel Cu(II), Zn(II), VO(II), Cr(III), and La(III) Chloro-Substituted Schiff Base Complexes: Aspects of Its Antimicrobial, Antioxidant, Anti-Inflammatory, and Photodegradation of Methylene Blue
Source: Molecules. 2023 Jun 15;28(12):4777. doi: 10.3390/molecules28124777 (PMC10301192; doi:10.3390/molecules28124777)
Supplement: Supplementary file 1 [file molecules-28-04777-s001.zip]

Archive with 1 entries (1 files):
- molecules-2396622-supplementary.pdf
